# Supplementary material for: Self-Study-Based Informed Decision-Making Tool for Empowerment of Treatment Adherence Among Chronic Heart Failure Patients—A Pilot Study
Source: Healthcare (Basel). 2025 Mar 20;13(6):685. doi: 10.3390/healthcare13060685 (PMC11942012; doi:10.3390/healthcare13060685)
Supplement: Supplementary file 1 [file healthcare-13-00685-s001.zip]

Archive with 1 entries (1 files):
- healthcare-3379199-supplementary.pdf
